# Supplementary material for: Effect of Commercial Trap Design and Location on Captures of Diocalandra frumenti (Fabricius) (Coleoptera: Dryophthoridae) on Palm Trees
Source: Insects. 2024 Sep 25;15(10):738. doi: 10.3390/insects15100738 (PMC11508261; doi:10.3390/insects15100738)
Supplement: Supplementary file 1 [file insects-15-00738-s001.zip]

Archive with 1 entries (1 files):
- insects-3209360-supplementary.pdf
